# Supplementary material for: Integrative metabolomic and transcriptomic analyses reveals the accumulation patterns of key metabolites associated with flavonoids and terpenoids of Gynostemma pentaphyllum (Thunb.) Makino
Source: Sci Rep. 2024 Apr 15;14:8644. doi: 10.1038/s41598-024-57716-5 (PMC11018608; doi:10.1038/s41598-024-57716-5)
Supplement: Supplementary file 3 — Supplementary Table 1. [file 41598_2024_57716_MOESM3_ESM.xlsx]

## Sheet: Sheet1
BMK-ID	Read Number	Base Number	GC Content	%≥Q30
S1-1	24257424	7220972324	0.4476	0.9439
S1-2	23013272	6878464148	0.4359	0.9422
S1-3	22175109	6625149940	0.4337	0.9392
S2-1	23815501	7109561778	0.4252	0.9428
S2-2	19660946	5877076738	0.4255	0.9375
S2-3	21602299	6441455174	0.4245	0.9321
S3-1	21724843	6490595426	0.4278	0.9298
S3-2	22143970	6623778888	0.4377	0.9247
S3-3	22313624	6667745412	0.4254	0.9338
