# Supplementary material for: Integrative metabolomic and transcriptomic analyses reveals the accumulation patterns of key metabolites associated with flavonoids and terpenoids of Gynostemma pentaphyllum (Thunb.) Makino
Source: Sci Rep. 2024 Apr 15;14:8644. doi: 10.1038/s41598-024-57716-5 (PMC11018608; doi:10.1038/s41598-024-57716-5)
Supplement: Supplementary file 4 — Supplementary Table 2. [file 41598_2024_57716_MOESM4_ESM.xlsx]

## Sheet: Sheet1
Length Range	Unigene
300-500	20,298(21.40%)
500-1000	26,406(27.84%)
1000-2000	28,256(29.79%)
2000+	19,890(20.97%)
Total Number	94850
Total Length	128197496
N50 Length	1902
Mean Length	1351.58
