# Supplementary material for: Integrative metabolomic and transcriptomic analyses reveals the accumulation patterns of key metabolites associated with flavonoids and terpenoids of Gynostemma pentaphyllum (Thunb.) Makino
Source: Sci Rep. 2024 Apr 15;14:8644. doi: 10.1038/s41598-024-57716-5 (PMC11018608; doi:10.1038/s41598-024-57716-5)
Supplement: Supplementary file 5 — Supplementary Table 3. [file 41598_2024_57716_MOESM5_ESM.xlsx]

## Sheet: Sheet1
#Anno_Database	Annotated_Number	Ratio
COG_Annotation	26634	0.280801
GO_Annotation	60144	0.634096
KEGG_Annotation	47852	0.504502
KOG_Annotation	46194	0.487022
Pfam_Annotation	62312	0.656953
Swissprot_Annotation	43584	0.459504
TrEMBL_Annotation	64556	0.680611
eggNOG_Annotation	54148	0.57088
nr_Annotation	74082	0.781044
All_Annotated	79280	0.835846
